# Supplementary material for: Analysis of Kinship and Population Genetic Structure of 53 Apricot Resources Based on Whole Genome Resequencing
Source: Curr Issues Mol Biol. 2024 Dec 13;46(12):14106–18. doi: 10.3390/cimb46120844 (PMC11674255; doi:10.3390/cimb46120844)
Supplement: Supplementary file 1 [file cimb-46-00844-s001.zip › Supplementary Material.xlsx]

## Sheet: Supplementry File S1
SNP/indel Mutation statistics
type	BK1	BSX	BX	CH	DTB	DTD	DWDJ-3	DXM	FY29	FYX	FYZH	GFX	HAMX	HB	HJTX	HMX	HTX	HXM	JDX	JG	JM	JMX	JTY	KT	LDJ-3	LGWSX	LN1	LN3	LNLJX	LSH	LTH	MDJ	MGX	MNX	MX	PLDJX	RTJX	SXDX	SYDJ	TPH	WH	WYX	XBX	XDB	XT	XX	YDH	YDLX	YGDJX
all-snp	1857116	1808915	939061	1619455	1806877	1445630	1478312	1481290	1616182	1893679	1961256	1630289	1584570	1690234	1375360	1593254	1583551	1959912	1532112	1854505	2016119	1591444	2024717	1467521	1694251	1452644	1598090	1758754	3548841	1410367	1262795	1334555	1967646	1260449	1600125	1823590	1578626	1502477	1606723	1886725	1890996	1000976	1893160	1707931	1755685	1674445	1613480	1623361	1556620
hom	417317	532556	1522	437855	630027	494611	375494	311756	332879	471369	677037	392652	374827	476773	215883	436696	66010	169396	305451	515519	655018	329140	179349	368665	412938	270477	499537	487901	336492	239866	283998	280120	443181	318062	400959	399283	370507	362826	366503	565896	530842	162204	434175	439989	497751	469769	448853	324573	312500
het	1439799	1276359	937539	1181600	1176850	951019	1102818	1169534	1283303	1422310	1284219	1237637	1209743	1213461	1159477	1156558	1517541	1790516	1226661	1338986	1361101	1262304	1845368	1098856	1281313	1182167	1098553	1270853	3212349	1170501	978797	1054435	1524465	942387	1199166	1424307	1208119	1139651	1240220	1320829	1360154	838772	1458985	1267942	1257934	1204676	1164627	1298788	1244120
all-indel	266715	350047	173947	262009	293021	233461	241509	238644	248710	308953	360894	250666	238241	263771	205849	246158	276785	295540	244428	344472	392342	252238	318550	212258	294239	218929	235752	261276	402481	216727	196247	214116	279266	192909	250250	259457	237543	230212	259339	325248	353908	149830	274677	274840	260380	259271	237636	243754	243489
deletion	159203	211722	105578	155429	174086	138505	143177	142142	147779	183781	216647	149524	142839	157774	122056	147632	165331	177172	145166	208039	236023	151583	188927	127237	175544	131299	141567	156806	225947	127560	116139	126529	166735	114082	150372	154853	142311	135694	156008	194548	213847	87906	164242	163027	155393	155195	142388	144074	145935
insertion	107512	138325	68369	106580	118935	94956	98332	96502	100931	125172	144247	101142	95402	105997	83793	98526	111454	118368	99262	136433	156319	100655	129623	85021	118695	87630	94185	104470	176534	89167	80108	87587	112531	78827	99878	104604	95232	94518	103331	130700	140061	61924	110435	111813	104987	104076	95248	99680	97554
SNP annotation information statistics table
type	BK1	BSX	BX	CH	DTB	DTD	DWDJ-3	DXM	FY29	FYX	FYZH	GFX	HAMX	HB	HJTX	HMX	HTX	HXM	JDX	JG	JM	JMX	JTY	KT	LDJ-3	LGWSX	LN1	LN3	LNLJX	LSH	LTH	MDJ	MGX	MNX	MX	PLDJX	RTJX	SXDX	SYDJ	TPH	WH	WYX	XBX	XDB	XT	XX	YDH	YDLX	YGDJX
downstream	172245	162479	87262	153968	168676	134006	138288	139007	151756	179142	177618	153520	146795	157178	127369	147336	146533	180828	144335	170143	182252	146624	191029	135871	159307	133826	146299	161135	373888	132457	119540	123583	182425	119841	148819	168942	146538	141385	148183	174630	172504	93782	175540	161259	162224	155603	151464	153233	143991
exonic	146302	115635	63447	111251	119935	97258	101632	101808	114366	129103	127169	124958	126217	125250	98146	123598	106629	146668	105480	121343	129920	117625	131499	116388	115476	113184	123493	133183	378832	96274	88730	90734	150737	86118	120731	143557	125623	101108	117653	126026	122224	66420	146101	115872	132013	125324	124966	109214	115132
intergenic	1012970	1028937	519260	885032	1008752	801049	809096	814241	887539	1038869	1113238	880477	858998	929980	759322	868491	878975	1077927	843692	1039597	1145247	874069	1122440	797364	931545	793564	883842	973626	1593582	783384	691236	735231	1079363	692486	874480	995961	854833	835331	883704	1052741	1071528	554311	1036092	944178	966408	921877	881621	893449	853119
intronic	311636	287354	156516	274246	293231	241277	251913	249256	271100	315564	311787	279416	269965	281263	229150	270910	262404	330381	254318	300816	319564	269232	337172	252321	283052	247887	265534	290773	744470	231474	213080	226565	327402	212882	270606	306166	269806	246687	270856	305846	299625	170155	317174	281309	290563	278153	269605	272910	265520
splicing	571	459	259	440	488	397	401	416	425	490	529	490	487	480	392	463	421	570	422	501	538	465	519	456	454	428	458	498	1158	383	341	358	550	373	425	540	470	392	447	487	467	258	570	451	514	470	493	435	453
upstream	182684	184725	96721	167074	185122	147470	151606	151554	163398	197903	199187	163887	155803	167998	138263	156529	161669	191197	157673	191338	206093	157437	208003	141401	176001	140328	152449	171273	387704	142615	127927	135506	194450	126893	158346	178518	155077	152122	159360	195321	193604	98982	186338	176112	174131	165240	158678	166167	153033
upstream;downstream	30708	29326	15596	27444	30673	24173	25376	25008	27598	32608	31728	27541	26305	28085	22718	25927	26920	32341	26192	30767	32505	25992	34055	23720	28416	23427	26015	28266	69207	23780	21941	22578	32719	21856	26718	29906	26279	25452	26520	31674	31044	17068	31345	28750	29832	27778	26653	27953	25372
indel annotation information statistics table
type	BK1	BSX	BX	CH	DTB	DTD	DWDJ-3	DXM	FY29	FYX	FYZH	GFX	HAMX	HB	HJTX	HMX	HTX	HXM	JDX	JG	JM	JMX	JTY	KT	LDJ-3	LGWSX	LN1	LN3	LNLJX	LSH	LTH	MDJ	MGX	MNX	MX	PLDJX	RTJX	SXDX	SYDJ	TPH	WH	WYX	XBX	XDB	XT	XX	YDH	YDLX	YGDJX
UTR5	5	6	4	4	8	5	6	2	7	8	7	6	6	7	4	7	7	10	2	6	9	5	8	8	5	6	8	10	21	5	3	6	7	5	8	4	7	7	8	6	4	4	6	7	8	7	6	6	6
downstream	31492	38327	19530	30979	34048	26614	27563	27609	29022	36299	40087	29229	27483	30738	23838	28741	31784	35125	28228	38432	43218	29024	37764	24889	34227	25395	27307	30304	55083	25399	22948	24109	32830	22684	29183	30481	27522	26841	29687	37171	39306	17276	32480	31931	30508	30064	27939	28777	28137
exonic	8479	8204	4395	6327	6975	5643	5869	6013	6384	7418	8565	7502	7793	7767	5381	7882	6735	8870	6006	8169	9236	7600	6873	6850	7122	7068	7629	8293	13225	5175	4955	5096	8770	4464	7567	8200	7654	5416	7665	7875	8363	3372	8521	6720	7779	7777	7364	5537	7198
intergenic	131622	187323	90871	134044	151821	121425	124559	122960	127424	158082	191900	124073	118158	133249	106232	122761	143793	148049	125981	181576	209871	127401	164803	105057	151384	109541	118175	131460	163150	112581	100957	111378	139081	99501	125711	128557	117874	120331	131670	169396	188308	78600	136192	141704	130803	130757	118296	125324	123048
intronic	54039	63070	33003	50842	55600	44763	47025	46044	48100	59259	65502	51184	48592	52061	39567	49443	52322	59143	46930	63462	70374	49974	60652	43504	56298	44027	47572	51818	103104	41259	37977	41579	56007	37487	50019	52598	48517	43457	51085	60940	64090	28952	55292	52303	51465	51317	47965	47254	48609
splicing	275	248	157	198	220	189	197	192	194	250	258	233	233	234	160	219	212	252	175	247	261	225	229	203	211	205	227	246	467	158	144	170	275	142	248	269	227	176	224	244	257	106	274	215	247	226	233	178	207
upstream	34807	45582	22178	33913	38058	29866	30989	30655	32075	40793	46972	32795	30641	34004	26299	31833	35851	37672	31775	45198	51194	32543	41209	27152	38594	28013	29807	33513	56983	27464	24864	27173	36089	24309	32000	33598	30454	29006	33326	42512	45949	18361	35774	35883	33822	33530	30582	31266	30999
upstream;downstream	5996	7287	3809	5702	6291	4956	5301	5169	5504	6844	7603	5644	5335	5711	4368	5272	6081	6419	5331	7382	8179	5466	7012	4595	6398	4674	5027	5632	10448	4686	4399	4605	6207	4317	5514	5750	5288	4978	5674	7104	7631	3159	6138	6077	5748	5593	5251	5412	5285
Statistical table of the results of the effect of mutation sites in the CDS region on protein translation (SNP)
type	BK1	BSX	BX	CH	DTB	DTD	DWDJ-3	DXM	FY29	FYX	FYZH	GFX	HAMX	HB	HJTX	HMX	HTX	HXM	JDX	JG	JM	JMX	JTY	KT	LDJ-3	LGWSX	LN1	LN3	LNLJX	LSH	LTH	MDJ	MGX	MNX	MX	PLDJX	RTJX	SXDX	SYDJ	TPH	WH	WYX	XBX	XDB	XT	XX	YDH	YDLX	YGDJX
nonsynonymous SNV	75710	60178	32612	56986	61782	50480	52567	52714	58770	66424	66078	64630	65232	64742	50479	63570	55399	75888	54445	62690	67436	60795	68022	60061	59345	58495	63853	69055	191509	49790	45698	47018	77902	44421	62620	74258	64911	52125	60903	65114	63782	34426	75646	59844	68298	64748	64348	56184	59512
stopgain SNV	1592	1289	638	1212	1310	1047	1063	1069	1209	1434	1387	1318	1346	1394	1039	1354	1144	1595	1166	1313	1479	1229	1472	1263	1268	1157	1371	1466	3063	1125	897	997	1608	940	1296	1545	1352	1134	1251	1373	1370	710	1605	1266	1479	1387	1317	1199	1207
stoploss SNV	356	337	187	285	320	271	257	264	286	353	342	303	300	320	263	318	261	360	276	333	360	329	311	303	300	297	314	343	759	231	222	225	381	227	325	350	300	251	318	331	343	160	343	329	366	311	331	269	312
synonymous SNV	68644	53831	30010	52768	56523	45460	47745	47761	54101	60892	59362	58707	59339	58794	46365	58356	49825	68825	49593	57007	60645	55272	61694	54761	54563	53235	57955	62319	183501	45128	41913	42494	70846	40530	56490	67404	59060	47598	55181	59208	56729	31124	68507	54433	61870	58878	58970	51562	54101
Statistical table of the results of the effect of mutation sites in the CDS region on protein translation（indel）
type	BK1	BSX	BX	CH	DTB	DTD	DWDJ-3	DXM	FY29	FYX	FYZH	GFX	HAMX	HB	HJTX	HMX	HTX	HXM	JDX	JG	JM	JMX	JTY	KT	LDJ-3	LGWSX	LN1	LN3	LNLJX	LSH	LTH	MDJ	MGX	MNX	MX	PLDJX	RTJX	SXDX	SYDJ	TPH	WH	WYX	XBX	XDB	XT	XX	YDH	YDLX	YGDJX
frameshift deletion	3477	3718	2113	2579	3000	2434	2506	2574	2716	3158	3667	3168	3290	3269	2223	3288	2853	3572	2544	3616	3976	3276	2744	2843	2952	2962	3235	3425	4516	2044	2112	2146	3642	1821	3310	3375	3229	2195	3288	3370	3714	1379	3521	2865	3295	3268	3152	2206	3082
frameshift insertion	1852	1844	963	1415	1509	1259	1267	1363	1418	1651	1948	1585	1640	1637	1162	1699	1426	1855	1331	1784	2097	1620	1453	1487	1579	1492	1653	1765	2743	1108	1067	1088	1885	971	1572	1802	1595	1179	1669	1721	1813	737	1833	1475	1703	1626	1541	1248	1533
nonframeshift deletion	1750	1397	705	1270	1338	1046	1130	1101	1187	1371	1566	1485	1551	1535	1110	1569	1342	1910	1130	1493	1694	1477	1455	1348	1387	1431	1453	1684	3170	1083	931	1010	1726	895	1476	1673	1553	1087	1464	1491	1518	661	1757	1292	1462	1550	1460	1134	1415
nonframeshift insertion	1166	995	456	868	905	736	785	801	880	1021	1117	1020	1076	1096	733	1092	904	1286	809	1024	1189	1013	1025	964	998	971	1053	1181	2446	780	698	682	1267	618	995	1126	1043	775	1012	1046	1064	495	1179	904	1078	1103	998	777	961
stopgain SNV	171	182	113	145	159	126	131	125	135	162	185	176	169	161	112	169	147	185	145	179	199	151	150	147	153	145	172	169	262	116	103	129	181	125	155	165	169	128	161	177	185	76	169	126	178	160	156	127	148
stoploss SNV	63	68	45	50	64	42	50	49	48	55	82	68	67	69	41	65	63	62	47	73	81	63	46	61	53	67	63	69	88	44	44	41	69	34	59	59	65	52	71	70	69	24	62	58	63	70	57	45	59
[truncated: 4 more columns]

## Sheet: Supplementry File S2
type	BK1	BSX	BX	CH	DTB	DTD	DWDJ-3	DXM	FY29	FYX	FYZH	GFX	HAMX	HB	HJTX	HMX	HTX	HXM	JDX	JG	JM	JMX	JTY	KT	LDJ-3	LGWSX	LN1	LN3	LNLJX	LSH	LTH	MDJ	MGX	MNX	MX	PLDJX	RTJX	SXDX	SYDJ	TPH	WH	WYX	XBX	XDB	XT	XX	YDH	YDLX	YGDJX
C:G->A:T	221318	229445	95864	203738	240964	192526	185342	178302	192312	233676	257011	199448	191740	211711	158027	197286	167435	214481	182447	232375	260601	188157	225039	179742	209322	169467	203076	217234	364573	165410	154376	162230	233707	157349	195781	216469	191271	184825	192968	240422	237791	117956	226390	212357	220863	208851	201599	194851	183999
C:G->G:C	124919	121241	48244	107729	126358	100330	97214	93784	102444	123541	137140	110151	107334	116533	83021	110374	85303	114047	95671	123567	138466	102926	113702	99988	110091	93462	114467	121285	231478	85330	80548	83571	131006	81593	108046	121851	107130	96108	105290	128207	126129	59351	127251	112018	121505	115748	111982	101268	100523
T:A->G:C	205043	212135	84307	187180	221922	176257	168552	161826	175535	215013	240492	183634	176453	196071	141306	183210	144761	185229	165849	215385	243050	173096	192062	165360	191319	154059	188476	201782	374729	144894	138969	144657	218280	140476	180487	199986	176174	167047	178273	223720	219949	102843	209933	195775	203935	193789	185802	174318	168508
T:A->A:T	223818	251053	102488	221751	262703	208855	201174	192793	206644	255607	283489	205310	193663	218387	166806	199839	178894	212592	197410	254554	287855	192057	241684	180746	228703	168760	203942	220213	431366	178665	165436	174592	237897	169241	198970	218119	192009	200071	198914	264078	260718	125842	229450	232431	224846	214268	203797	211425	188033
C:G->T:A	802977	815873	338709	719314	849350	679433	649550	633619	689507	825811	913564	713200	694273	762903	569826	716271	600479	785783	647358	824593	925436	680543	806570	652410	738300	615500	741989	796329	1294609	596756	548755	574037	847369	565110	707432	787567	690756	661933	696834	851696	842288	420685	821112	749919	793351	756597	730272	693012	662763
T:A->C:G	696358	711724	270971	617598	735607	582840	551974	532722	582619	711400	806597	611198	595934	661402	472257	622970	472689	617176	548828	719550	815729	583805	625009	557940	629454	521873	645677	689812	1188578	479178	458709	475588	742568	464742	610368	678881	591793	555319	600947	744498	734963	336503	713199	645420	688936	654961	628881	573060	565294
[truncated: 4 more columns]

## Sheet: Supplementry File S3
sample	BK1	BSX	BX	CH	DTB	DTD	DWDJ-3	DXM	FY29	FYX	FYZH	GFX	HAMX	HB	HJTX	HMX	HTX	HXM	JDX	JG	JM	JMX	JTY	KT	LDJ-3	LGWSX	LN1	LN3	LNLJX	LSH	LTH	MDJ	MGX	MNX	MX	PLDJX	RTJX	SXDX	SYDJ	TPH	WH	WYX	XBX	XDB	XT	XX	YDH	YDLX	YGDJX
BK1
BSX	0.0994134
BX	0.115642	0.316985
CH	0.0561419	0.113329	0.106795
DTB	0.173964	0.107061	0.111261	0.13302
DTD	0.107951	0.269339	0.225011	0.108718	0.128524
DWDJ-3	0.0603446	0.240872	0.230379	0.0540337	0.0937967	0.51749
DXM	0.121958	0.31333	0.326615	0.0806651	0.101559	0.25671	0.298406
FY29	0.113686	0.209601	0.216421	0.0672939	0.171417	0.159657	0.14446	0.212222
FYX	0.141322	0.151786	0.144426	0.123298	0.232744	0.146419	0.103029	0.137803	0.562256
FYZH	0.0885977	0.113816	0.115477	0.469388	0.171964	0.124541	0.0780913	0.0995266	0.108879	0.239522
GFX	0.131385	0.221183	0.16918	0.0516274	0.0914054	0.189349	0.245449	0.198951	0.128523	0.10954	0.0771102
HAMX	0.133036	0.219241	0.166712	0.0489983	0.0885418	0.186978	0.242504	0.196407	0.127598	0.107982	0.0751463	1.01874
HB	0.0811304	0.108068	0.0852905	0.318012	0.159011	0.108469	0.0532208	0.0881709	0.0943343	0.129242	0.369515	0.0645728	0.0631211
HJTX	0.0430063	0.228474	0.217836	0.0210452	0.0702614	0.180857	0.230738	0.252927	0.163491	0.0693055	0.0504948	0.143953	0.141631	0.0520462
HMX	0.0592334	0.114264	0.104985	1.01886	0.131022	0.106757	0.0516331	0.0781681	0.0673387	0.122844	0.470823	0.0548351	0.054448	0.324795	0.0215273
HTX	0.0740396	0.255499	0.505374	0.0510439	0.0940881	0.448048	0.791447	0.292368	0.159998	0.119369	0.0758139	0.211235	0.209841	0.0482216	0.20885	0.0490858
HXM	0.0683169	0.182065	0.182955	0.0187364	0.119642	0.145652	0.172537	0.219314	0.278446	0.237207	0.0540475	0.124705	0.124747	0.0501181	0.765111	0.0230403	0.180314
JDX	0.103813	0.284615	0.300031	0.0889465	0.142487	0.2714	0.294771	0.330033	0.249848	0.156643	0.109005	0.219026	0.217972	0.108733	0.230447	0.0879066	0.284781	0.198814
JG	0.111652	0.315264	0.281413	0.0857793	0.12384	0.179031	0.198919	0.298994	0.220791	0.175133	0.103892	0.174969	0.173679	0.0987566	0.157331	0.0854205	0.21473	0.149211	0.251739
JM	0.0564632	0.122331	0.108847	1.01781	0.136223	0.112318	0.0575573	0.083205	0.0693278	0.126501	0.479121	0.0560587	0.053666	0.326748	0.0231974	1.02621	0.0516233	0.0197936	0.0921332	0.0927209
JMX	0.0472678	0.241308	0.230315	0.0297717	0.0752011	0.1909	0.24244	0.261298	0.165334	0.0725749	0.0614321	0.154296	0.152142	0.0631332	0.987874	0.0353029	0.2126	0.711703	0.240438	0.171832	0.036407
JTY	0.145461	0.16292	0.213587	0.0671874	0.175595	0.11053	0.103526	0.204936	0.590229	0.583905	0.0861599	0.114331	0.113511	0.0903688	0.107483	0.0653811	0.157409	0.334675	0.183778	0.208734	0.0630204	0.0953814
KT	0.175066	0.189195	0.220374	0.12176	0.208312	0.186051	0.190296	0.20648	0.174076	0.190256	0.149223	0.145486	0.14511	0.149852	0.184221	0.126629	0.205215	0.19343	0.196382	0.20547	0.124048	0.188868	0.206898
LDJ-3	0.0499126	0.121394	0.113216	0.95968	0.127349	0.136935	0.123658	0.0959112	0.0692868	0.11664	0.441893	0.0649838	0.0622007	0.294918	0.036156	0.965287	0.100847	0.028036	0.102878	0.0917718	0.960745	0.0462166	0.0653794	0.122705
LGWSX	0.0473131	0.234263	0.22322	0.0242855	0.0710856	0.185833	0.235705	0.255675	0.163342	0.0689734	0.0563785	0.150387	0.149305	0.0599402	0.996869	0.0314919	0.209618	0.729327	0.234351	0.16486	0.0302378	0.969049	0.097956	0.18838	0.0399761
LN1	0.228777	0.17376	0.178817	0.132382	0.247768	0.134951	0.101428	0.168088	0.210755	0.222444	0.149624	0.136561	0.136735	0.145879	0.108686	0.136172	0.125607	0.154689	0.190838	0.21855	0.135287	0.115297	0.26298	0.259554	0.127805	0.113134
LN3	0.203528	0.169309	0.157967	0.130395	0.291635	0.16604	0.105786	0.145809	0.203585	0.231848	0.190459	0.123102	0.122733	0.176918	0.113343	0.134344	0.127392	0.154534	0.171614	0.172736	0.133346	0.120314	0.226468	0.256554	0.125122	0.118892	0.276802
LNLJX	0.259272	0.188728	0.208957	0.0913763	0.185735	0.186286	0.12735	0.233024	0.219521	0.170254	0.13697	0.134858	0.136175	0.125242	0.120763	0.0947989	0.157007	0.148392	0.220476	0.226989	0.0911235	0.122896	0.231921	0.223741	0.0888025	0.122885	0.241679	0.225306
LSH	0.0683092	0.0978644	0.0803538	0.278428	0.14467	0.135961	0.132083	0.0947837	0.0922385	0.117246	0.331074	0.0644212	0.0628412	0.992141	0.0629597	0.279155	0.116199	0.0663974	0.11518	0.0865592	0.279475	0.0593537	0.106459	0.140487	0.265957	0.0587545	0.126841	0.16197	0.123914
LTH	0.126762	0.243775	0.323915	0.100327	0.1049	0.230383	0.273031	0.289378	0.265598	0.170142	0.116401	0.149137	0.147773	0.102369	0.179601	0.0997094	0.289325	0.180565	0.257584	0.274859	0.102948	0.186469	0.217867	0.163421	0.111494	0.182714	0.168743	0.157335	0.184448	0.109226
MDJ	0.0604587	0.230852	0.221576	0.045602	0.0907838	0.520845	0.996054	0.290019	0.141137	0.101894	0.0695105	0.240227	0.237848	0.0462882	0.225584	0.0431504	0.820224	0.176153	0.28979	0.189839	0.0470153	0.232327	0.111738	0.190453	0.115004	0.227705	0.0996782	0.104838	0.131083	0.134847	0.268953
MGX	0.55279	0.16262	0.161785	0.0850971	0.175166	0.155387	0.1296	0.170267	0.183386	0.186291	0.118113	0.193119	0.193478	0.122482	0.108873	0.0898209	0.136961	0.13103	0.164431	0.155027	0.0894931	0.115375	0.190403	0.198003	0.0853128	0.113264	0.242183	0.217647	0.284862	0.108356	0.166992	0.128489
MNX	0.177449	0.174729	0.223758	0.0683482	0.28185	0.117512	0.0828179	0.165133	0.377164	0.356847	0.112975	0.126139	0.123891	0.111017	0.100186	0.0664456	0.135448	0.234012	0.173103	0.204366	0.0677894	0.0978528	0.407986	0.226177	0.0645878	0.096602	0.288566	0.271018	0.202909	0.108342	0.175515	0.082796	0.212343
MX	0.108144	0.252149	0.24118	0.0703499	0.139418	0.175288	0.159693	0.249655	0.318011	0.300768	0.0990924	0.138181	0.137929	0.107245	0.120909	0.0757132	0.177988	0.220174	0.215268	0.501757	0.0762893	0.133773	0.429846	0.193502	0.0728523	0.129615	0.211423	0.186541	0.220201	0.0905192	0.242788	0.152962	0.172844	0.278638
PLDJX	1.41221	0.0978654	0.115031	0.0548271	0.173633	0.106623	0.0593064	0.121499	0.112857	0.13943	0.087473	0.130148	0.132141	0.0797836	0.0420554	0.0579776	0.0738067	0.0691519	0.103671	0.110744	0.0550775	0.0457022	0.146474	0.174557	0.0486276	0.0458967	0.227522	0.202676	0.259502	0.0687618	0.127216	0.0597331	0.552988	0.177462	0.107765
RTJX	0.13257	0.218938	0.166274	0.0485298	0.0878814	0.186842	0.242678	0.196951	0.128336	0.108095	0.0749051	1.01808	1.0209	0.0636216	0.142089	0.0538774	0.21031	0.125645	0.217116	0.173334	0.0531709	0.152793	0.115195	0.144709	0.0618443	0.150188	0.136561	0.121828	0.135818	0.063419	0.147873	0.238379	0.193349	0.124615	0.137778	0.131323
SXDX	0.0765749	0.0993982	0.0798401	0.311754	0.156998	0.103256	0.0470996	0.0826899	0.0925717	0.12724	0.36535	0.0556822	0.053192	1.05078	0.0504197	0.312884	0.0464251	0.0501447	0.104592	0.0904987	0.316298	0.0521473	0.0981019	0.142921	0.28905	0.0492778	0.138791	0.17241	0.124081	1.00725	0.0995629	0.0436642	0.115002	0.113843	0.0972737	0.0759834	0.0538482
SYDJ	0.0703555	0.256421	0.232095	0.131832	0.107296	0.213549	0.235763	0.251712	0.179363	0.231603	0.254877	0.130688	0.129068	0.161088	0.44681	0.136384	0.214154	0.337269	0.236338	0.218772	0.13735	0.452973	0.112634	0.184417	0.140345	0.449986	0.137669	0.136978	0.129276	0.150807	0.216421	0.225517	0.135324	0.133542	0.179965	0.068781	0.12883	0.150812
TPH	0.0950301	0.113471	0.122577	0.342782	0.175978	0.130757	0.0996945	0.104519	0.111944	0.280204	0.801899	0.105849	0.103868	0.444206	0.0520326	0.343599	0.0964258	0.0662823	0.112669	0.105971	0.350429	0.0617298	0.0836474	0.156743	0.320972	0.0571164	0.142011	0.189046	0.134512	0.413191	0.124961	0.0920413	0.110457	0.142338	0.0869714	0.0939372	0.103871	0.443745	0.28443
WH	0.104083	0.308739	0.28286	0.0730794	0.120211	0.212627	0.227215	0.293609	0.229413	0.160232	0.0988918	0.185145	0.183555	0.0939216	0.145449	0.0731207	0.234343	0.146116	0.249132	0.620217	0.0803913	0.156602	0.219479	0.189367	0.08143	0.150571	0.186998	0.187915	0.190992	0.086978	0.270657	0.219279	0.156918	0.200028	0.626289	0.103216	0.18305	0.0860352	0.176087	0.110787
WYX	0.127071	0.232037	0.307917	0.0861776	0.100102	0.222363	0.263756	0.280799	0.262167	0.16843	0.105609	0.14131	0.140102	0.0907627	0.17702	0.084796	0.291887	0.19531	0.250778	0.262495	0.0853057	0.174715	0.239502	0.162217	0.0964977	0.174923	0.160798	0.157471	0.189455	0.111946	1.07241	0.266803	0.167959	0.180427	0.235583	0.127526	0.141022	0.094877	0.201651	0.113415	0.262657
XBX	1.40684	0.101025	0.117302	0.0574546	0.176088	0.109704	0.0617904	0.12348	0.113968	0.142566	0.0902435	0.131845	0.13303	0.0822162	0.043362	0.0602581	0.0753445	0.068436	0.105479	0.113003	0.0583035	0.0478809	0.145792	0.175263	0.0512679	0.0472565	0.228893	0.204301	0.259097	0.0686303	0.127484	0.0611763	0.549554	0.178259	0.109192	1.40977	0.132841	0.0778836	0.0721764	0.0962942	0.104739	0.126934
XDB	0.151245	0.195652	0.214251	0.141926	0.219857	0.246133	0.306919	0.182381	0.183461	0.203567	0.18153	0.16139	0.159448	0.148469	0.140441	0.140778	0.277479	0.14349	0.218743	0.190517	0.145545	0.149211	0.166459	0.224688	0.152647	0.143796	0.210046	0.272495	0.190033	0.153833	0.168192	0.306363	0.180137	0.184782	0.14021	0.149717	0.158467	0.144023	0.173139	0.195041	0.188936	0.157118	0.152347
XT	0.222097	0.16689	0.153648	0.139837	0.281154	0.189587	0.135336	0.149177	0.190414	0.216184	0.170779	0.131401	0.130437	0.156957	0.121269	0.14318	0.140409	0.161249	0.170544	0.168641	0.143947	0.127765	0.207734	0.281562	0.13632	0.126011	0.293753	0.291412	0.234986	0.141442	0.154292	0.132496	0.23239	0.237627	0.176647	0.222374	0.130146	0.151087	0.12579	0.18551	0.170028	0.154444	0.223541	0.234007
XX	0.0808001	0.107393	0.0845128	0.318396	0.159096	0.108078	0.0526211	0.0874956	0.0944931	0.129285	0.368687	0.0622513	0.0608731	1.044	0.0520507	0.325746	0.0478616	0.0505574	0.108191	0.0980173	0.326725	0.063032	0.0904867	0.149856	0.295002	0.0599854	0.145501	0.176649	0.125267	0.996094	0.102347	0.0460108	0.122201	0.110377	0.107353	0.0795077	0.0612437	1.05401	0.16113	0.444593	0.0931109	0.0908393	0.0820151	0.148465	0.1562
YDH	0.234517	0.203926	0.170515	0.101337	0.231729	0.205764	0.163828	0.163324	0.168575	0.213809	0.134548	0.175583	0.175929	0.141701	0.120531	0.105871	0.165874	0.162655	0.196829	0.215967	0.105638	0.127868	0.2209	0.233573	0.103583	0.126164	0.274877	0.246416	0.229519	0.133225	0.172244	0.160041	0.239895	0.218342	0.211838	0.233599	0.175627	0.136402	0.155613	0.144631	0.210065	0.16671	0.234934	0.265249	0.258916	0.141509
YDLX	0.168294	0.162195	0.181398	0.0887896	0.237772	0.110403	0.0990798	0.170938	0.370306	0.414557	0.115107	0.118911	0.117614	0.107153	0.0950281	0.0871101	0.130176	0.296853	0.167978	0.223635	0.0879954	0.0914003	0.536932	0.244306	0.0850974	0.0909129	0.257982	0.237538	0.243089	0.108168	0.173829	0.101512	0.206057	0.457107	0.341915	0.167762	0.118367	0.11	0.115647	0.129845	0.201507	0.178374	0.168003	0.187275	0.221476	0.106618	0.224925
YGDJX	0.0474018	0.238793	0.229079	0.0287333	0.0747998	0.190634	0.242467	0.260716	0.164943	0.0718851	0.060218	0.153878	0.151501	0.0620532	0.988923	0.0335155	0.212996	0.715719	0.239459	0.170119	0.0348046	0.96284	0.0962993	0.188653	0.0449095	0.97036	0.114043	0.119396	0.122721	0.0595524	0.185517	0.232714	0.114538	0.097339	0.131728	0.0459677	0.152039	0.0520734	0.45109	0.0609615	0.15525	0.175013	0.0479588	0.148085	0.127803	0.0620294	0.12741	0.09156
YTJX	0.132384	0.219048	0.1669	0.0495684	0.0902604	0.187661	0.243719	0.197585	0.128208	0.108738	0.0755247	1.01643	1.01961	0.0646865	0.143173	0.0547312	0.210805	0.125299	0.216718	0.17378	0.0542645	0.154245	0.114577	0.145398	0.0630508	0.150798	0.13672	0.123523	0.136052	0.063771	0.148988	0.239273	0.193477	0.125081	0.138443	0.131043	1.01881	0.0545761	0.130005	0.104199	0.183598	0.140786	0.132516	0.159209	0.131336	0.0625215	0.175123	0.118368	0.153322
YX	0.185007	0.118816	0.108756	0.122769	0.818474	0.131329	0.0745697	0.112662	0.17791	0.229708	0.198771	0.101591	0.0983745	0.173179	0.0684976	0.122025	0.0804351	0.126892	0.142463	0.135746	0.127988	0.074647	0.176553	0.2014	0.115928	0.0709333	0.237177	0.30059	0.192097	0.15462	0.111027	0.0716376	0.170903	0.279888	0.145119	0.183396	0.0983747	0.168797	0.111028	0.195423	0.13293	0.10558	0.187555	0.210886	0.269426	0.172911	0.234122	0.243345	0.0735226
YZH	0.0516384	0.0884804	0.0850685	1.05247	0.123326	0.0905021	0.0349251	0.0643661	0.0570095	0.111681	0.466564	0.0359358	0.033242	0.304542	0.0145576	1.06489	0.0412303	0.0255262	0.0724149	0.0617938	1.05639	0.0115662	0.0818882	0.109896	1.01044	0.01	0.12373	0.12225	0.0877099	0.283796	0.0894544	0.0334035	0.0759326	0.0680307	0.0486628	0.0514666	0.0329595	0.3066	0.112919	0.330357	0.0502559	0.0895966	0.0526818	0.126048	0.128628	0.30506	0.0904118	0.0899329	0.0120226
ZSLGX	0.170469	0.110626	0.106936	0.113103	0.974363	0.127717	0.0885038	0.115635	0.186042	0.229234	0.166077	0.0925023	0.0921389	0.154702	0.0646018	0.117695	0.0936624	0.134528	0.133003	0.114636	0.115702	0.0705157	0.186149	0.19364	0.107729	0.0697529	0.24101	0.274653	0.198913	0.145387	0.110573	0.0878294	0.166282	0.283831	0.142036	0.170755	0.0921035	0.151168	0.0999109	0.180953	0.110081	0.109732	0.171497	0.20366	0.279803	0.155032	0.239105	0.228993	0.0695936
[truncated: 4 more columns]

## Sheet: Supplementry File 4
Sample	BK1	BSX	BX	CH	DTB	DTD	DWDJ-3	DXM	FY29	FYX	FYZH	GFX	HAMX	HB	HJTX	HMX	HTX	HXM	JDX	JG	JM	JMX	JTY	KT	LDJ-3	LGWSX	LN1	LN3	LNLJX	LSH	LTH	MDJ	MGX	MNX	MX	PLDJX	RTJX	SXDX	SYDJ	TPH	WH	WYX	XBX	XDB	XT	XX	YDH	YDLX	YGDJX
BK1
BSX	0.250116
BX	0.248002	0.188875
CH	0.256958	0.23107	0.235498
DTB	0.249341	0.248263	0.248161	0.243427
DTD	0.257303	0.20296	0.21576	0.242483	0.252755
DWDJ-3	0.255207	0.200148	0.20156	0.24371	0.251508	0.157871
DXM	0.245143	0.185481	0.186774	0.238559	0.250939	0.204391	0.182749
FY29	0.25224	0.216653	0.21682	0.247481	0.242999	0.236267	0.227066	0.213809
FYX	0.245875	0.231688	0.23581	0.235216	0.229039	0.243633	0.240907	0.234783	0.164389
FYZH	0.256619	0.235201	0.238687	0.16123	0.23821	0.244445	0.243723	0.239343	0.244561	0.217894
GFX	0.241758	0.206967	0.220477	0.246429	0.252694	0.220107	0.194646	0.208645	0.233101	0.23991	0.245165
HAMX	0.241225	0.20799	0.221657	0.247444	0.253947	0.221312	0.195856	0.209768	0.23349	0.240678	0.245987	0.005054
HB	0.253613	0.233619	0.241524	0.184564	0.240021	0.24638	0.246496	0.238943	0.24403	0.236171	0.184861	0.243288	0.243681
HJTX	0.260279	0.206963	0.210925	0.251401	0.26195	0.224971	0.199166	0.193494	0.222423	0.251604	0.253201	0.219106	0.219346	0.247162
HMX	0.254486	0.229652	0.235716	0.00486	0.243639	0.242904	0.244323	0.239128	0.247112	0.235229	0.160427	0.244	0.243938	0.181602	0.25053
HTX	0.245945	0.189144	0.134454	0.237183	0.248154	0.166283	0.053307	0.173166	0.212811	0.229713	0.240929	0.192075	0.192553	0.240453	0.187954	0.238105
HXM	0.255013	0.218245	0.220515	0.251837	0.255674	0.236309	0.212015	0.201689	0.201164	0.219586	0.255097	0.22245	0.2219	0.246624	0.075522	0.249512	0.18813
JDX	0.246225	0.187587	0.186219	0.233664	0.239473	0.199137	0.179406	0.175802	0.202645	0.228128	0.235399	0.199425	0.199969	0.230871	0.192741	0.233605	0.171609	0.200322
JG	0.248213	0.183277	0.193614	0.237355	0.245194	0.222742	0.205675	0.188954	0.216457	0.228497	0.237584	0.217065	0.217683	0.235688	0.22005	0.236458	0.19621	0.222959	0.194296
JM	0.256997	0.227754	0.234208	0.003755	0.241733	0.240771	0.243206	0.238422	0.247688	0.234727	0.157542	0.245283	0.246156	0.182394	0.252719	0.00367	0.239147	0.254276	0.233377	0.234783
JMX	0.25469	0.196386	0.201227	0.245883	0.253654	0.216326	0.191521	0.186847	0.218186	0.245989	0.244241	0.211733	0.212045	0.239472	0.006029	0.242707	0.186518	0.082601	0.18675	0.21026	0.244428
JTY	0.248927	0.233141	0.225696	0.248447	0.249949	0.256982	0.239052	0.220224	0.159819	0.166647	0.25583	0.238569	0.238955	0.246611	0.230123	0.249893	0.207339	0.180525	0.219433	0.224912	0.25285	0.234594
KT	0.240432	0.220587	0.217342	0.236218	0.235422	0.234262	0.22215	0.218753	0.232456	0.231848	0.235292	0.229957	0.229806	0.232081	0.219985	0.232906	0.212581	0.220186	0.215217	0.217591	0.234966	0.212773	0.232737
LDJ-3	0.253309	0.222454	0.227691	0.0101	0.239322	0.228209	0.217243	0.227453	0.240492	0.230867	0.160478	0.235996	0.236982	0.183147	0.23987	0.010588	0.215068	0.241298	0.222872	0.229579	0.010378	0.23437	0.241617	0.229832
LGWSX	0.255311	0.200434	0.205359	0.248417	0.257103	0.219784	0.194842	0.189723	0.219725	0.248333	0.247419	0.21361	0.213331	0.241269	0.006652	0.244501	0.187291	0.079304	0.189315	0.213817	0.247496	0.004896	0.233327	0.21396	0.236992
LN1	0.235789	0.230377	0.231801	0.242204	0.233669	0.248635	0.247155	0.233187	0.234934	0.231297	0.242461	0.239817	0.239837	0.238727	0.250415	0.239166	0.237343	0.242919	0.226557	0.223267	0.240049	0.241257	0.23313	0.223947	0.237588	0.243569
LN3	0.236695	0.230864	0.234758	0.238727	0.224324	0.243535	0.244578	0.236747	0.22952	0.224269	0.230243	0.240507	0.240664	0.229708	0.245048	0.235778	0.234302	0.237375	0.230407	0.229001	0.236927	0.236497	0.232532	0.220564	0.234101	0.238553	0.222373
LNLJX	0.236895	0.232335	0.229349	0.25174	0.250794	0.242661	0.244044	0.222478	0.235342	0.246417	0.24936	0.24258	0.242414	0.247677	0.245378	0.249423	0.230667	0.242602	0.221236	0.225816	0.251739	0.239425	0.239124	0.232068	0.246819	0.240351	0.235012	0.237306
LSH	0.258663	0.240589	0.246667	0.194038	0.249962	0.244552	0.228093	0.236252	0.243186	0.240145	0.200234	0.243576	0.243998	0.022089	0.237433	0.194721	0.217546	0.231906	0.228312	0.24248	0.196853	0.23896	0.232109	0.238121	0.188461	0.238605	0.249616	0.238727	0.251737
LTH	0.248858	0.206957	0.192148	0.240203	0.254091	0.216233	0.19385	0.193954	0.211798	0.233238	0.24111	0.227603	0.228276	0.240971	0.217623	0.240196	0.180394	0.217136	0.197662	0.198396	0.239971	0.212202	0.221924	0.23262	0.230301	0.214323	0.237391	0.239348	0.237181	0.238721
MDJ	0.25755	0.206877	0.208152	0.247826	0.2567	0.164599	0.006255	0.187377	0.229493	0.244028	0.249413	0.198099	0.198952	0.250711	0.200076	0.248784	0.050119	0.208915	0.182896	0.211492	0.248803	0.195655	0.235317	0.226088	0.221344	0.197795	0.251822	0.248618	0.246606	0.22695	0.197225
MGX	0.18686	0.230453	0.232202	0.247486	0.243263	0.242042	0.237782	0.229836	0.2313	0.233107	0.245128	0.226863	0.226932	0.240659	0.240841	0.244604	0.228443	0.237527	0.226362	0.23221	0.246089	0.233769	0.236152	0.231201	0.241633	0.235485	0.227556	0.229604	0.228604	0.247152	0.233603	0.241328
MNX	0.249872	0.235879	0.229112	0.257318	0.234338	0.25835	0.254924	0.238198	0.207769	0.214231	0.255487	0.246631	0.247738	0.251694	0.252591	0.258104	0.236473	0.230525	0.234868	0.230917	0.257844	0.248651	0.207528	0.235997	0.253068	0.250569	0.232349	0.230198	0.250159	0.253419	0.23843	0.257433	0.238898
MX	0.250742	0.200915	0.207696	0.245157	0.245386	0.229171	0.221309	0.201423	0.197425	0.208022	0.242583	0.228101	0.228168	0.236871	0.234321	0.242099	0.208694	0.214091	0.208235	0.14962	0.242983	0.22485	0.18803	0.22493	0.238272	0.227262	0.225514	0.227974	0.228817	0.244084	0.209877	0.226073	0.231826	0.222445
PLDJX	0.005704	0.250903	0.248517	0.2575	0.249956	0.257886	0.255565	0.245526	0.252468	0.246515	0.257301	0.242156	0.24155	0.253961	0.260256	0.255016	0.245897	0.254314	0.246303	0.248719	0.257689	0.255039	0.248333	0.240675	0.253807	0.255487	0.236412	0.237149	0.236796	0.258266	0.24889	0.257638	0.187406	0.249959	0.250992
RTJX	0.241447	0.208101	0.221785	0.247692	0.25418	0.221373	0.195872	0.209625	0.233369	0.240709	0.246083	0.005029	0.005093	0.243626	0.219358	0.24422	0.1923	0.221681	0.200075	0.21783	0.246431	0.211987	0.238476	0.230037	0.237211	0.213257	0.240092	0.240957	0.242417	0.24385	0.228243	0.198692	0.226985	0.247638	0.228316	0.241797
SXDX	0.25808	0.240502	0.24671	0.188423	0.245366	0.251626	0.250517	0.242613	0.246493	0.239323	0.191422	0.249021	0.249796	0.006166	0.247861	0.188705	0.241124	0.246253	0.234134	0.242032	0.188719	0.245212	0.242894	0.238769	0.18661	0.246544	0.245923	0.236142	0.252206	0.020986	0.244091	0.252529	0.246418	0.25327	0.243698	0.258224	0.24969
SYDJ	0.2484	0.190073	0.198929	0.221423	0.243863	0.209751	0.191396	0.188158	0.213415	0.211293	0.202396	0.217873	0.218289	0.216999	0.148206	0.218689	0.185155	0.167953	0.187998	0.194564	0.219739	0.139207	0.230322	0.212808	0.211792	0.141837	0.23194	0.229993	0.23626	0.220346	0.202122	0.196104	0.228163	0.239094	0.209575	0.248868	0.218415	0.223594
TPH	0.251793	0.232925	0.232766	0.181731	0.23526	0.239139	0.236137	0.237672	0.242004	0.206221	0.083836	0.234537	0.235406	0.162369	0.250923	0.181304	0.231059	0.248464	0.231408	0.234989	0.179296	0.242825	0.251941	0.231012	0.179873	0.24584	0.241599	0.228521	0.247398	0.174774	0.237199	0.241181	0.244223	0.246597	0.243228	0.252421	0.23542	0.167276	0.196702
WH	0.25106	0.189128	0.195899	0.241851	0.247803	0.219629	0.203703	0.191573	0.214652	0.232948	0.23955	0.216374	0.217251	0.238107	0.22384	0.24093	0.195516	0.226514	0.195869	0.1238	0.23937	0.214998	0.223806	0.222911	0.233477	0.218358	0.230734	0.227919	0.233026	0.243512	0.203047	0.209821	0.23378	0.233586	0.132154	0.251478	0.217439	0.244303	0.209436	0.236599
WYX	0.253606	0.218353	0.204637	0.247609	0.263181	0.226325	0.201385	0.201798	0.216531	0.23932	0.250887	0.234478	0.234924	0.248665	0.218894	0.248329	0.180076	0.210426	0.20401	0.208499	0.24986	0.218997	0.214356	0.239271	0.237379	0.218855	0.246784	0.246779	0.242249	0.236777	0.008011	0.200631	0.239312	0.242591	0.218484	0.253077	0.234553	0.247466	0.209752	0.246561	0.213338
XBX	0.005383	0.249624	0.247321	0.256683	0.248616	0.256626	0.254643	0.244682	0.252167	0.245437	0.256032	0.241593	0.241298	0.253229	0.260202	0.254463	0.245662	0.255272	0.245622	0.247602	0.256517	0.254457	0.248957	0.240212	0.252991	0.2554	0.235553	0.236293	0.236697	0.258759	0.248541	0.257294	0.186833	0.249467	0.250321	0.005572	0.241412	0.257718	0.247884	0.251316	0.250596	0.253424
XDB	0.240596	0.215777	0.214223	0.227625	0.228226	0.215606	0.193384	0.217256	0.225458	0.22298	0.224692	0.222062	0.223024	0.229063	0.226281	0.22775	0.191741	0.227698	0.206926	0.21683	0.226693	0.219072	0.234343	0.21953	0.217828	0.22207	0.228953	0.215386	0.236961	0.22997	0.224518	0.198175	0.231344	0.239029	0.233558	0.241153	0.223184	0.233628	0.212514	0.220363	0.218397	0.232747	0.240019
XT	0.233434	0.230022	0.235307	0.236671	0.223249	0.23561	0.236722	0.234122	0.233802	0.228417	0.234034	0.238058	0.238612	0.233102	0.243296	0.234209	0.230734	0.236655	0.228134	0.23004	0.234598	0.234575	0.238288	0.213634	0.231547	0.236811	0.218466	0.214899	0.236056	0.242357	0.237548	0.241488	0.226728	0.237888	0.231091	0.233711	0.238694	0.239672	0.232468	0.229687	0.230144	0.244801	0.232825	0.220479
XX	0.253963	0.234175	0.242215	0.184988	0.240513	0.246942	0.246967	0.239367	0.244326	0.236529	0.185448	0.244194	0.244567	0.004859	0.247248	0.181778	0.240786	0.246526	0.231266	0.236194	0.182875	0.239644	0.246815	0.23238	0.183589	0.241321	0.239206	0.230046	0.248021	0.022089	0.241319	0.251016	0.240955	0.25214	0.237152	0.254294	0.244539	0.006232	0.217303	0.162687	0.238617	0.248907	0.253586	0.22952	0.233726
YDH	0.231969	0.221558	0.230078	0.244511	0.23374	0.230831	0.229326	0.231217	0.235963	0.228474	0.24057	0.226592	0.226608	0.235027	0.240977	0.241332	0.223235	0.23349	0.219497	0.21759	0.242348	0.232359	0.234152	0.223831	0.237972	0.234261	0.221784	0.224389	0.234274	0.24215	0.231715	0.234048	0.224864	0.239351	0.222978	0.232359	0.226796	0.241366	0.223571	0.236883	0.221004	0.239612	0.231634	0.213237	0.221998	0.235374
YDLX	0.24808	0.236347	0.234088	0.249234	0.237304	0.256508	0.247835	0.233458	0.205139	0.200375	0.251306	0.245176	0.24593	0.24883	0.249145	0.250224	0.23129	0.212208	0.23097	0.226976	0.250641	0.246664	0.179665	0.228865	0.244515	0.247951	0.232755	0.232512	0.240952	0.247553	0.23791	0.248986	0.237786	0.200637	0.207546	0.248336	0.245783	0.249717	0.238438	0.244109	0.230129	0.240933	0.248102	0.234214	0.237381	0.249376	0.234661
YGDJX	0.254825	0.197399	0.201894	0.246244	0.254173	0.216708	0.191748	0.187364	0.218349	0.246355	0.244948	0.211939	0.212383	0.239917	0.006221	0.243341	0.186271	0.081802	0.18702	0.211066	0.245072	0.004558	0.2339	0.213145	0.234774	0.005098	0.242001	0.237179	0.239618	0.238694	0.212597	0.19559	0.234237	0.248923	0.225645	0.255085	0.212315	0.245313	0.140041	0.243412	0.21573	0.218645	0.254631	0.219623	0.234905	0.240045	0.232759	0.246555
YTJX	0.241298	0.207753	0.221451	0.247214	0.253249	0.220909	0.195449	0.209299	0.233291	0.240348	0.245637	0.004996	0.005017	0.243229	0.219191	0.243872	0.19234	0.221971	0.200091	0.217587	0.245892	0.211576	0.23872	0.229774	0.236722	0.213193	0.239705	0.24038	0.242227	0.243837	0.227791	0.198615	0.226703	0.247075	0.228001	0.241694	0.004959	0.249408	0.21798	0.235065	0.21706	0.234884	0.241297	0.222736	0.238298	0.24408	0.226691	0.245561	0.211986
YX	0.247826	0.245309	0.249017	0.245023	0.132276	0.251019	0.25495	0.250153	0.24315	0.231418	0.232927	0.250815	0.252062	0.23623	0.263362	0.244348	0.251633	0.254959	0.240344	0.242381	0.242512	0.254109	0.252454	0.236949	0.241368	0.257492	0.23424	0.22038	0.249426	0.248552	0.254323	0.26016	0.244777	0.236624	0.244038	0.248651	0.252205	0.242702	0.243927	0.229826	0.24517	0.264344	0.247043	0.231311	0.224891	0.236675	0.232977	0.238387	0.254917
YZH	0.263924	0.246268	0.250456	0.006614	0.256305	0.256561	0.254177	0.248322	0.255065	0.244678	0.177035	0.255928	0.256853	0.196532	0.253353	0.006841	0.240714	0.24734	0.24303	0.251753	0.005553	0.254824	0.242497	0.247152	0.010713	0.255069	0.255027	0.249871	0.25945	0.193265	0.248556	0.25399	0.256968	0.263145	0.25805	0.263749	0.256926	0.194955	0.233027	0.195629	0.255567	0.246956	0.263844	0.23945	0.249033	0.196884	0.256184	0.253286	0.254263
ZSLGX	0.247263	0.246845	0.251045	0.245675	0.101185	0.252439	0.251991	0.247457	0.239491	0.230071	0.24082	0.251232	0.251253	0.23934	0.259902	0.242506	0.246524	0.246479	0.242074	0.245638	0.244268	0.252078	0.246201	0.238257	0.241391	0.253539	0.231274	0.224802	0.245484	0.24751	0.250728	0.25584	0.243559	0.234765	0.241717	0.247411	0.251287	0.245696	0.2427	0.235071	0.249544	0.257214	0.246977	0.232715	0.223416	0.239455	0.230169	0.238	0.252694
[truncated: 4 more columns]
